# Supplementary material for: Ectopic Cushing’s Syndrome in Advanced Small-Cell Lung Cancer (SCLC): Clinical Challenges and Therapeutic Insights
Source: Cancers (Basel). 2025 May 9;17(10):1611. doi: 10.3390/cancers17101611 (PMC12109603; doi:10.3390/cancers17101611)
Supplement: Supplementary file 1 [file cancers-17-01611-s001.zip]

Archive with 1 entries (1 files):
- cancers-3631055-supplementary.pdf
